# Supplementary material for: Self-Reported Long COVID and Its Impact on COVID-19-Related Worries and Behaviors After Lifting the COVID-19 Restrictions in China
Source: Healthcare (Basel). 2025 Jan 29;13(3):262. doi: 10.3390/healthcare13030262 (PMC11817031; doi:10.3390/healthcare13030262)
Supplement: Supplementary file 1 [file healthcare-13-00262-s001.zip]

Archive with 1 entries (1 files):
- healthcare-3421097-supplementary.pdf
